# Supplementary material for: CriSNPr, a single interface for the curated and de novo design of gRNAs for CRISPR diagnostics using diverse Cas systems
Source: eLife. 2023 Feb 8;12:e77976. doi: 10.7554/eLife.77976 (PMC9940907; doi:10.7554/eLife.77976)
Supplement: Figure 1—source data 1. [file elife-77976-fig1-data1.zip]

Archive with 3 entries (2 files):
- Figure 1 - source data 1.xlsx
- __MACOSX/
- __MACOSX/._Figure 1 - source data 1.xlsx
